# Supplementary material for: Contributions to Knowledge of the Dictyocaulus Infection of the Red Deer
Source: Vet Sci. 2025 Jun 17;12(6):595. doi: 10.3390/vetsci12060595 (PMC12197584; doi:10.3390/vetsci12060595)
Supplement: Supplementary file 1 [file vetsci-12-00595-s001.zip]

Archive with 1 entries (1 files):
- vetsci-3602307-supplementary.pdf
